# Supplementary material for: Why Our Youth Vape?—A Trend Analysis Based on Cross-Sectional Annual Surveys of Middle and High School Students in the U.S
Source: Medicina (Kaunas). 2026 Jan 21;62(1):223. doi: 10.3390/medicina62010223 (PMC12844295; doi:10.3390/medicina62010223)
Supplement: Supplementary file 1 [file medicina-62-00223-s001.zip]

Archive with 1 entries (1 files):
- medicina-3977176-supplementary.pdf
